# Supplementary material for: Variation of Arbuscular Mycorrhizal Fungi Communities Between Root and Rhizosphere Soil of Endangered Plant Heptacodium miconioides Along Elevation Gradient
Source: J Fungi (Basel). 2025 Mar 14;11(3):222. doi: 10.3390/jof11030222 (PMC11942833; doi:10.3390/jof11030222)
Supplement: Supplementary file 1 [file jof-11-00222-s001.zip]

Archive with 1 entries (1 files):
- jof-3495821-supplementary.pdf
